# Supplementary material for: The association of BTLA gene polymorphisms with non-small lung cancer risk in smokers and never-smokers
Source: Front Immunol. 2023 Jan 19;13:1006639. doi: 10.3389/fimmu.2022.1006639 (PMC9893504; doi:10.3389/fimmu.2022.1006639)
Supplement: Supplementary file 2 [file DataSheet_2.xlsx]

## Sheet: NSCLC patients
ID	Sex	rs1982809	rs9288953	rs9288952	rs1844089	rs2705511	rs2633582	rs11921669
1	M	A A	C C	A A	G G	A A	A A	C C
2	M	A A	C C	A A	G G	A A	A A	C C
3	M	A G	C T	A A	G G	C C	A A	C C
4	M	A G	C T	A A	G G	A C	A A	C C
5	M	A G	C C	A G	A G	A C	A C	C T
6	M	A G	C C	G G	A G	A A	A C	C C
7	M	A A	C C	A A	G G	A A	A A	C C
8	M	A A	C C	A A	G G	A A	A A	C C
9	M	A A	C T	A A	G G	A A	A A	C C
10	M	A A	C T	A A	G G	A C	A A	C C
11	M	A G	C C	A A	G G	A C	A A	C C
12	M	A G	C C	A A	A A	A C	C C	T T
13	M	A A	C T	A A	G G	A A	A A	C C
14	M	A A	C T	A A	G G	A A	A A	C C
15	M	A G	C T	A A	G G	A C	A A	C C
16	M	A A	C T	A A	G G	A A	A A	C C
17	M	A G	C T	A A	G G	A C	A A	C C
18	M	A A	C T	A A	G G	A A	A A	C C
19	F	A G	C C	A G	A G	A C	A C	C C
20	M	A A	0 0	A A	G G	A A	A A	C C
21	M	A G	C T	A G	G G	A A	A A	C C
22	F	A G	C T	A A	G G	A C	A A	C C
23	F	A G	C T	A A	G G	A C	A A	C C
24	F	A G	C T	A A	G G	C C	A A	C C
25	M	A G	C T	A A	G G	C C	A A	C C
26	F	A G	C T	A A	G G	A A	A A	C C
27	M	A A	T T	A A	G G	A C	A A	C C
28	M	A A	C C	A A	G G	A A	A A	C C
29	M	A A	C T	A A	G G	A A	A A	C C
30	M	A A	C C	A A	A G	A A	A C	C T
31	F	G G	T T	A A	G G	C C	A A	C C
32	F	A A	C C	A A	A G	A A	A C	C T
33	M	A A	C C	A A	G G	A A	A A	C C
34	F	A A	C T	A A	G G	A A	A A	C C
35	F	A A	C T	A A	G G	A A	A A	C C
36	F	A G	C T	A A	G G	A C	A A	C C
37	F	A A	C C	A A	G G	A A	A A	C C
38	F	A G	C T	A A	G G	A A	A A	C C
39	M	A G	C T	A A	G G	A C	A A	C C
40	M	A G	T T	A A	G G	A C	A A	C C
41	M	A A	C C	A A	A G	A A	A C	C T
42	M	A G	C T	A A	G G	A A	A A	C C
43	M	A A	C C	A A	G G	A A	A A	C C
44	M	A G	C C	A G	A G	A C	A C	C C
45	M	A A	C T	A A	G G	A A	A A	C C
46	M	A A	C C	A A	G G	A A	A A	C C
47	M	A A	C C	A A	A G	A A	A C	C C
48	M	A G	T T	A A	G G	A C	A A	C C
49	M	G G	T T	A A	G G	C C	A A	C C
50	M	A G	C C	A A	A G	A C	A C	C T
51	M	G G	T T	A A	G G	C C	A A	C C
52	F	A A	T T	A A	G G	A A	A A	C C
53	F	A A	C T	A A	G G	A A	A A	C C
54	M	A G	C T	A A	G G	A C	A A	C C
55	M	A A	C T	A A	G G	A A	A A	C C
56	M	A A	T T	A A	G G	A C	A A	C C
57	F	A G	C T	A A	G G	A A	A A	C C
58	F	A G	C T	A A	A G	A C	A C	C T
59	M	A A	C T	A A	G G	A C	A A	C C
60	M	A G	C T	A A	G G	A C	A A	C C
61	F	A G	C T	A A	G G	A C	A A	C C
62	F	A G	C T	A G	A G	A C	A C	C C
63	F	A A	C C	A A	G G	A A	A A	C C
64	M	A A	C T	A A	G G	A C	A A	C C
65	F	A A	C C	A A	G G	A A	A A	C C
66	M	A A	C C	A A	G G	A A	A A	C C
67	M	A G	C T	A A	G G	A C	A A	C C
68	M	A G	T T	A A	G G	A C	A A	C C
69	M	A A	C C	A A	G G	A A	A A	C C
70	F	G G	C T	A G	A G	A C	A C	C C
71	M	A A	C C	A A	G G	A A	A A	C C
72	M	A G	C C	A G	A G	A C	A C	C C
73	M	G G	T T	A A	G G	C C	A A	C C
74	M	A A	C T	A A	G G	A A	A A	C C
75	M	0 0	C T	A A	0 0	A A	A A	C C
76	F	A G	C C	A G	A G	A C	A C	C T
77	M	A A	C C	A A	G G	A A	A A	C C
78	F	A A	C T	A A	G G	A A	A A	C C
79	F	G G	T T	A A	G G	A C	A A	C C
80	F	A G	T T	A A	G G	A C	A A	C C
81	M	A G	C C	A G	A G	A A	A C	C C
82	F	A A	C C	A A	G G	A A	A A	C C
83	F	A A	C T	A A	G G	A A	A A	C C
84	M	A A	C C	A A	G G	A A	A A	C C
85	M	A A	T T	A A	G G	A C	A A	C C
86	M	A G	C C	A A	G G	A C	A A	C C
87	F	A A	C C	A A	G G	A A	A A	C C
88	M	A A	0 0	A A	0 0	A A	A A	C C
89	M	A G	C T	A A	G G	C C	A A	C C
90	F	A A	C T	A A	G G	A A	A A	C C
91	F	A G	C T	A A	G G	A C	A A	C C
92	M	A A	C C	A A	G G	A A	A A	C C
93	F	A G	C T	A A	G G	A C	A A	C C
94	M	A G	C C	A G	A G	A A	A C	C C
95	M	A G	C T	A A	G G	A C	A A	C C
96	F	A A	C C	A A	G G	A A	A A	C C
97	M	A A	C T	A A	G G	A A	0 0	C C
98	M	A A	C C	A A	G G	A A	A A	C C
99	M	A G	C C	A G	A G	A C	A C	C C
100	M	A A	C C	A A	G G	A A	A A	C C
101	M	A A	C C	A A	G G	A A	A A	C C
102	F	A G	C T	A A	G G	A C	A A	C C
103	M	A A	C C	A A	G G	A A	A A	C C
104	M	A A	C T	A A	G G	A C	A A	C C
105	F	A A	C C	A A	G G	A A	A A	C C
106	M	G G	C T	A A	G G	C C	A A	C C
107	F	A A	T T	A A	G G	A A	A A	C C
108	M	A A	C T	A A	G G	A A	A A	C C
109	F	A G	C T	A A	G G	A C	A A	C C
110	M	G G	C T	A G	A G	A C	A C	C C
111	F	A A	C C	A A	G G	A A	A A	C C
112	M	A A	C T	A A	G G	A A	A A	C C
113	F	A G	C T	A G	A G	A C	A C	C C
114	M	G G	C C	A G	A G	C C	A C	C C
115	M	A A	C T	A A	G G	A A	A A	C C
116	F	A A	C C	A A	G G	A A	A A	C C
117	M	A A	C T	A A	G G	A A	A A	C C
118	M	A A	C T	A A	G G	A A	A A	C C
119	M	A G	C T	A A	G G	A C	A A	C C
120	M	A A	C C	A A	G G	A A	A A	C C
121	M	A G	C T	A A	G G	A C	A A	C C
122	F	A A	C T	A A	G G	A C	A A	C C
123	M	A G	C T	A A	G G	A C	A A	C C
124	M	A A	T T	A A	G G	A A	A A	C C
125	M	A G	C T	A A	G G	A C	A A	C C
126	F	A G	C T	A A	G G	A C	A A	C C
127	M	A A	C C	A A	G G	A A	A A	C C
128	M	A G	T T	A A	G G	A C	A A	C C
129	M	A G	T T	A A	G G	A C	A A	C C
130	M	A G	C T	A A	A G	A C	A C	C T
131	M	A A	C C	A A	G G	A A	A A	C C
132	M	A G	C T	A A	G G	A C	A A	C C
133	M	A G	C T	A A	G G	A C	A A	C C
134	M	A A	T T	A A	G G	A A	A A	C C
135	M	A G	C C	A G	A G	A C	A C	C C
136	M	A G	T T	A A	G G	A C	A A	C C
137	M	A A	C C	A A	G G	A A	A A	C C
138	M	A A	C C	A A	G G	A A	A A	C C
139	M	A A	C C	A A	G G	A A	A A	C C
140	M	A G	C T	A A	G G	A C	A A	C C
141	M	A A	C T	A A	G G	A A	A A	C C
142	M	A A	T T	A A	G G	A A	A A	C C
143	M	A A	C T	A A	G G	A C	A A	C C
144	M	A G	C C	A G	A G	A C	A C	C C
145	F	A A	C C	A A	G G	A A	A A	C C
146	F	A G	C T	A A	G G	A C	A A	C C
147	M	A A	C C	A A	G G	A A	A A	C C
148	M	A A	C T	A A	G G	A A	A A	C C
149	M	A A	C T	A A	G G	A A	A A	C C
150	M	A G	C C	A G	A G	A C	A C	C C
151	M	A A	C C	A A	G G	A A	A A	C C
152	M	A A	C C	A A	A G	A A	A C	C C
153	M	A A	C C	A A	G G	A A	A A	C C
154	M	A A	C T	A A	G G	A A	A A	C C
155	F	A G	C T	A A	G G	A C	A A	C C
156	M	A A	C C	A A	G G	A A	A A	C C
157	F	A G	C T	A A	G G	C C	A A	C C
158	F	A A	C T	A A	G G	A A	A A	C C
159	F	A G	C C	A G	A G	A A	A C	C C
160	M	A A	C T	A A	G G	A A	A A	C C
161	F	A G	C T	A A	G G	A C	A A	C C
162	M	A G	C T	A A	G G	A C	A A	C C
163	M	A G	C T	A A	G G	A C	A A	C C
164	F	A A	T T	A A	G G	A A	A A	C C
165	M	A G	C T	A A	G G	C C	A A	C C
166	M	A G	C T	A A	G G	A C	A A	C C
167	M	A G	C T	A A	G G	A C	A A	C C
168	M	A A	C C	A A	G G	A A	A A	C C
169	F	A G	C T	A A	G G	C C	A A	C C
170	M	A G	T T	A A	G G	A C	A A	C C
171	M	A A	C C	A A	G G	A A	A A	C C
172	F	A A	C T	A A	G G	A A	A A	C C
173	M	G G	C T	A G	A G	C C	A C	C C
174	M	A A	C C	A A	G G	A A	A A	C C
175	M	A A	C T	A A	G G	A A	A A	C C
176	M	A G	C T	A A	G G	A C	A A	C C
177	M	A A	T T	A A	G G	A A	A A	C C
178	M	A A	C T	A A	G G	A A	A A	C C
179	M	A A	C T	A A	G G	A A	A A	C C
180	M	A G	C T	A A	G G	A C	A A	C C
181	F	A A	T T	A A	G G	A A	A A	C C
182	F	A A	C T	A A	G G	A A	A A	C C
183	F	G G	C T	A A	G G	C C	A A	C C
184	F	A A	C C	A A	G G	A A	A A	C C
185	M	A G	T T	A A	G G	A C	A A	C C
186	M	A G	C T	A A	G G	A A	A A	C C
187	M	A A	C T	A A	A G	A A	A C	C T
188	M	A A	C C	A A	G G	A A	A A	C C
189	M	A A	C C	A A	A G	A A	A C	C T
190	M	G G	C T	A A	G G	C C	A A	C C
191	M	A G	C C	A G	A A	A C	C C	T T
192	M	A A	C T	A A	G G	A A	A A	C C
193	M	A G	C C	A G	A G	A C	A C	C C
194	M	G G	C T	A G	A G	C C	A C	C T
195	F	A A	C T	A A	G G	A A	A A	C C
196	F	A A	T T	A A	G G	A A	A A	C C
197	M	A A	C C	A A	G G	A A	A A	C C
198	M	A A	C C	A A	G G	A A	A A	C C
199	M	A A	C C	A A	G G	A A	A A	C C
200	M	A A	C T	A A	G G	A A	A A	C C
201	M	A A	C T	A A	G G	A A	A A	C C
202	F	A G	T T	A A	G G	A C	A A	C C
203	M	A A	C T	A A	G G	A A	A A	C C
204	F	A G	C T	A A	G G	A C	A A	C C
205	M	A A	C T	A A	G G	A A	A A	C C
206	M	A G	C C	A G	A G	A C	A C	C T
207	M	A G	C C	A A	G G	A C	A A	C C
208	M	A A	C C	A A	G G	A C	A A	C C
209	M	A G	C T	A A	G G	A C	A A	C C
210	M	A G	C T	A G	A G	A C	A C	C C
211	M	A A	T T	A A	G G	A C	A A	C C
212	M	A G	C C	A G	A G	C C	A C	C C
213	M	A G	C T	A A	G G	A C	A A	C C
214	M	A A	C T	A A	G G	A A	A A	C C
215	M	A G	T T	A A	G G	A C	A A	C C
216	F	A G	C T	A A	G G	A C	A A	C C
217	M	A A	C C	A A	G G	A A	A A	C C
218	M	A G	C T	A A	G G	A C	A A	C C
219	M	A G	C T	A A	G G	A C	A A	C C
220	M	A G	C C	A A	G G	A C	A A	C C
221	F	A A	C C	A A	A G	A C	A C	C C
222	F	A A	T T	A A	G G	A A	A A	C C
223	M	A A	C C	A A	G G	A A	A A	C C
224	F	A G	C T	A A	G G	A C	A A	C C
225	F	A G	C T	A G	A G	A A	A C	C C
226	F	A A	C T	A A	G G	A A	A A	C C
227	F	A A	C T	A A	G G	A A	A A	C C
228	M	A G	C C	A G	A G	A A	A C	C C
229	M	A A	C C	A A	G G	A A	A A	C C
230	M	G G	C T	A G	A G	C C	A C	C C
231	M	A A	C C	A A	G G	A A	A A	C C
232	M	A G	C T	A A	G G	A C	A A	C C
233	M	A A	C C	A A	A G	A C	A C	C T
234	M	A A	C C	A A	G G	A A	A A	C C
235	M	A A	C C	A A	G G	A A	A A	C C
236	F	A A	C C	A A	G G	A C	A A	C C
237	M	A G	C C	A A	G G	A C	A A	C C
238	M	A G	C T	A A	G G	A C	A A	C C
239	F	A A	C T	A A	G G	A A	A A	C C
240	F	G G	C T	A G	A G	C C	A C	C C
241	M	A G	T T	A A	G G	A C	A A	C C
242	M	G G	C T	A A	G G	C C	A A	C C
243	M	A A	T T	A A	G G	A A	A A	C C
244	M	A A	C T	A A	G G	A A	A A	C C
245	M	A G	C T	A A	G G	A C	A A	C C
246	M	A G	T T	A A	G G	A C	A A	C C
247	M	A A	C C	A A	G G	A A	A A	C C
248	M	A A	C T	A A	G G	A A	A A	C C
249	M	A G	C C	A A	G G	A C	A A	C C
250	M	A A	C C	A A	G G	A A	A A	C C
251	M	A G	C T	A A	G G	A C	A A	C C
252	F	G G	T T	A A	G G	A C	A A	C C
253	M	G G	T T	A A	G G	C C	A A	0 0
254	M	A A	C C	A A	G G	A A	A A	C C
255	M	A A	C T	A A	G G	A A	A A	C C
256	M	A A	C T	A A	G G	A A	A A	C C
257	F	A A	C C	A A	G G	A A	A A	C C
258	F	A A	C T	A A	G G	A A	A A	C C
259	F	A A	C T	A A	G G	A A	A A	C C
260	F	A G	C T	A A	G G	A C	A A	C C
261	M	A A	C C	A A	G G	A A	A A	C C
262	M	G G	T T	A A	G G	C C	A A	C C
263	M	A A	C T	A A	G G	A A	A A	C C
264	F	A G	C C	A A	G G	A C	A A	C C
265	M	A G	C T	A A	G G	A C	A A	C C
266	M	A A	T T	A A	G G	A A	A A	C C
267	M	A A	C T	A A	G G	A A	A A	C C
268	F	A A	C C	A A	G G	A A	A A	C C
269	M	A A	C T	A G	A G	A A	A C	C C
270	F	A A	0 0	A A	G G	A A	A A	C C
271	F	A A	C C	A A	G G	A C	A A	C C
272	M	A A	C C	A A	G G	A C	A A	C C
273	M	A A	C T	A A	A G	A A	A C	C T
274	M	A A	C T	A A	G G	A A	A A	C C
275	M	A A	C T	A A	G G	A A	A A	C C
276	M	A A	T T	A A	G G	A A	A A	C C
277	M	A A	C C	A G	A G	A A	A C	C C
278	M	G G	T T	A A	G G	C C	A A	C C
279	M	G G	C T	A G	A G	A C	A C	C C
280	F	A A	C C	A A	G G	A C	A A	C C
281	M	G G	C C	G G	A A	0 0	C C	C C
282	M	A A	C C	A A	G G	A A	A A	C C
283	F	A A	C C	A A	G G	A A	A A	C C
284	M	A G	C C	A G	A G	A C	A C	C C
285	M	A A	C T	A A	G G	A A	A A	C C
286	M	A A	C T	A A	G G	A A	A A	C C
287	M	A A	C C	A A	G G	A A	A A	C C
288	M	A A	C C	A A	G G	A A	A A	C C
289	M	A A	C C	A A	G G	0 0	A A	C C
290	F	A G	C C	A A	G G	A C	A A	C C
291	M	A G	C T	A A	G G	A C	A A	C C
292	M	G G	0 0	A A	0 0	A A	A A	C C
293	M	A G	C T	A G	A G	A C	A C	C C
294	M	A A	C C	A A	G G	A A	A A	C C
295	F	A A	C T	A A	G G	A A	A A	C C
296	M	A G	T T	A A	G G	A C	A A	C C
297	F	A A	C C	A A	G G	A A	A A	C C
298	F	A A	C C	A A	G G	A A	A A	C C
299	F	A A	C T	A A	G G	A A	A A	C C
300	M	A A	C T	A A	G G	A A	A A	C C
301	M	A A	C T	A A	G G	A A	A A	C C
302	M	A A	C C	A A	G G	A A	A A	C C
303	F	A A	C T	A A	G G	A A	A A	C C
304	M	A G	C T	A G	G G	A C	A A	C C
305	M	A A	C C	A A	G G	A A	A A	C C
306	M	A G	C T	A G	A G	A A	A C	C C
307	M	A A	C C	A A	G G	A A	A A	C C
308	F	A G	C T	A A	G G	A C	A A	C C
309	F	A A	C T	A A	G G	A A	A A	C C
310	F	A G	C T	A A	G G	A C	A A	C C
311	M	A G	C T	A A	G G	A C	A A	C C
312	F	A A	C C	A A	G G	A A	A A	C C
313	M	A A	C T	A A	G G	A A	A A	C C
314	M	A A	C T	A A	G G	A A	A A	C C
315	M	A G	T T	A A	G G	A C	A A	C C
316	M	A G	C T	A A	G G	A C	A A	C C
317	M	A G	C T	A G	A G	A C	A C	C C
318	M	A A	C C	A A	G G	A A	A A	C C
319	M	A G	C T	A A	G G	A C	A A	C C
320	M	A A	C T	A A	G G	A C	A A	C C
321	M	A A	C C	A A	G G	A A	A A	C C
322	F	A G	C T	A A	G G	A C	A A	C C
323	F	A A	C C	A A	G G	A A	A A	C C
324	M	A G	C C	A A	G G	A A	A A	C C
325	M	A A	T T	A A	G G	A A	A A	C C
326	M	A A	C T	A A	G G	A A	A A	C C
327	M	A A	C C	A A	G G	A C	A A	C C
328	F	A A	C C	A A	G G	A A	A A	C C
329	M	A A	C T	A A	G G	A A	A A	C C
330	M	A A	C C	A A	G G	A A	A A	C C
331	F	A A	C T	A A	G G	A A	A A	C C
332	M	A A	C T	A A	G G	A A	A A	C C
333	M	G G	C T	A A	G G	C C	A A	C C
334	M	A A	C T	A A	G G	A A	A A	C C
335	M	A G	C T	A A	G G	A C	A A	C C
336	F	A A	T T	A A	G G	A A	A A	C C
337	M	A G	C C	A G	A G	A A	A C	C C
338	M	A A	C T	A A	G G	A A	A A	C C
339	M	A A	C C	A A	G G	A A	A A	C C
340	F	A G	C T	A A	G G	A C	A A	0 0
341	M	A A	C T	A A	G G	A A	A A	C C
342	M	A G	C T	A A	A G	A C	A C	C T
343	M	A A	C C	A A	A G	A A	A C	C T
344	F	A G	C T	A A	G G	A C	A A	C C
345	M	A G	C T	A G	A G	A A	A C	C C
346	M	A A	C C	A A	G G	A C	A A	C C
347	M	A G	T T	A A	G G	A C	A A	C C
348	M	A G	T T	A A	G G	A C	A A	C C
349	M	A A	C C	A A	G G	A A	A A	C C
350	M	A G	C T	A A	A G	C C	A C	C T
351	M	A G	C T	A A	G G	A C	A A	C C
352	F	A A	C T	A A	G G	A A	A A	C C
353	M	A A	C T	A A	G G	A A	A A	C C
354	M	A G	C T	A A	G G	A A	A A	C C
355	F	A G	T T	A A	G G	A C	A A	C C
356	M	A G	T T	A A	G G	A C	A A	C C
357	M	A G	C T	A A	G G	A C	A A	C C
358	M	A G	T T	A A	G G	C C	A A	C C
359	M	A G	C C	A A	G G	A A	A A	C C
360	F	G G	C T	A A	G G	C C	A A	C C
361	M	A A	C T	A G	G G	A A	A A	C C
362	M	A A	C C	A A	G G	A A	A A	C C
363	F	A G	T T	A A	G G	A C	A A	C C
364	M	A G	C T	A A	G G	A C	A A	C C
365	M	A G	T T	A A	G G	A C	A A	C C
366	M	A A	C C	A A	A G	A A	A C	C C
367	F	A G	C T	A A	G G	A A	A A	C C
368	M	G G	C C	G G	A A	C C	C C	C C
369	M	A G	C T	A A	G G	A C	A A	C C
370	M	A A	C C	A A	G G	A A	A A	C C
371	M	A A	C T	A A	G G	A A	A A	C C
372	F	A A	C T	A A	G G	A C	A A	C C
373	M	A A	C T	A A	G G	A A	A A	C C
374	M	A G	C C	A G	A G	A C	A C	C C
375	M	A A	C T	A A	G G	A A	A A	C C
376	M	G G	C T	A G	A G	A C	A C	C C
377	M	A A	C T	A A	G G	A A	A A	C C
378	M	A G	C T	A A	G G	A C	A A	C C
379	M	A A	C C	A A	G G	A A	A A	C C
380	F	A A	C T	A A	G G	A A	A A	C C
381	F	A G	C T	A A	G G	C C	A A	C C
382	F	A A	C T	A A	G G	A A	A A	C C
383	M	A G	C T	A A	G G	A C	A A	C C

## Sheet: Control NR1
ID	Sex	rs1982809	rs9288953	rs9288952	rs1844089	rs2705511
1	M	A A	C C	A A	G G	A A
2	M	A A	C T	A A	G G	A A
3	F	A A	T T	A A	G G	A A
4	F	A G	C T	A A	G G	A C
5	F	A A	C T	A A	G G	A A
6	M	A A	C T	A A	G G	A A
7	F	A A	C C	A A	G G	A A
8	F	A A	C C	A A	G G	A A
9	F	G G	T T	A A	G G	C C
10	F	A G	C T	A A	G G	A C
11	F	A A	C C	A A	G G	A A
12	F	A G	T T	A A	G G	A C
13	F	A A	C C	A A	G G	A A
14	F	A A	C T	A A	G G	A A
15	F	A A	C C	A A	G G	A A
16	F	A G	C T	A G	A G	A A
17	F	A A	C C	A A	G G	A A
18	M	A A	C T	A A	G G	A A
19	M	A A	C T	A A	G G	A A
20	M	A G	T T	A A	G G	A C
21	F	A A	C T	A A	G G	A A
22	F	A A	C C	A A	G G	A A
23	F	A A	C C	A A	G G	A A
24	F	A A	C C	A A	G G	A C
25	M	A A	C T	A A	G G	A A
26	F	A A	C C	A A	G G	A A
27	M	A G	C T	A A	G G	A C
28	F	A A	C T	A A	G G	A A
29	M	A A	C C	A A	G G	A A
30	M	A G	C T	A A	G G	A C
31	F	A A	C T	A A	G G	A A
32	M	A G	C C	A A	G G	A C
33	F	A G	T T	A A	G G	A C
34	M	A A	C T	A A	G G	A A
35	F	A G	C T	A A	G G	A C
36	F	A G	T T	A A	G G	A C
37	F	A A	C C	A A	A G	A A
38	F	A G	T T	A A	G G	A C
39	F	A G	C C	A G	A G	A C
40	F	A A	C C	A A	G G	A A
41	F	A A	C C	A A	G G	A A
42	F	A A	0 0	A A	G G	A A
43	F	A G	C T	A G	A G	C C
44	F	A G	C C	A G	A G	A C
45	F	A A	C T	A A	G G	A A
46	F	A A	C C	A A	G G	A C
47	M	A G	C C	G G	A A	A C
48	M	A A	C T	A A	G G	A A
49	F	A G	C T	A A	G G	A C
50	F	A A	C T	A A	G G	A A
51	F	A A	C T	A A	G G	A A
52	F	A A	C C	A A	G G	A A
53	F	A A	C C	A A	G G	A A
54	F	A G	C C	A A	G G	A C
55	M	A A	C T	A A	G G	A A
56	F	A G	C C	A A	G G	A C
57	M	A A	C C	A A	G G	A A
58	M	A A	C C	A A	G G	A A
59	M	A G	C T	A A	G G	A C
60	M	G G	C T	A G	A G	A C
61	M	A A	C C	A A	G G	A A
62	F	A A	C C	A A	G G	A A
63	F	A G	C T	A A	G G	A C
64	M	A A	C T	A A	G G	A A
65	F	A A	C T	A A	G G	A C
66	F	A G	C C	A A	G G	C C
67	F	A A	C C	A A	G G	A C
68	M	A A	C T	A A	G G	A C
69	F	A A	C T	A A	G G	A A
70	M	A A	C T	A A	G G	A A
71	M	A A	C C	A A	G G	A A
72	M	A G	C T	A A	G G	A C
73	M	A G	T T	A A	G G	A C
74	M	A A	C C	A A	G G	A A
75	M	A G	C C	A G	A G	A A
76	M	A A	C T	A A	A G	A A
77	M	A G	T T	A A	G G	A C
78	M	A G	C C	A A	G G	A C
79	M	A A	C T	A A	G G	A A
80	M	A A	C T	A A	G G	A C
81	M	A G	T T	A A	G G	A C
82	M	A A	C C	A A	G G	A A
83	M	A A	C C	A A	G G	A C
84	M	A A	C T	A A	G G	A A
85	M	A A	C C	A A	G G	A A
86	M	A A	C T	A A	G G	A A
87	M	A G	C T	A A	G G	A C
88	M	A A	C T	A A	G G	A A
89	M	A A	C C	A A	A G	A A
90	M	A G	C T	A A	G G	C C
91	M	A A	C C	A A	G G	A C
92	M	A A	C C	A A	A G	A A
93	M	A G	C T	A A	G G	A C
94	M	A G	C C	A G	A G	A A
95	M	A A	C C	A A	G G	A C
96	M	A A	C T	A A	G G	A C
97	M	A A	C T	A A	G G	A A
98	M	A G	C T	A A	G G	A C
99	M	A A	C C	A A	G G	A A
100	M	A A	C C	A A	G G	A A
101	M	G G	C T	A G	A G	C C
102	M	A A	C C	A A	G G	A A
103	M	G G	C T	A G	A G	C C
104	M	A A	C T	A A	G G	A C
105	M	A A	C C	A A	G G	A A
106	M	A A	C C	A A	G G	A A
107	M	A A	C T	A A	G G	A A
108	M	A G	T T	A A	G G	C C
109	M	A A	C T	A A	G G	A C
110	M	A A	C T	A A	G G	A A
111	M	A A	C T	A A	G G	A A
112	M	A A	T T	A A	G G	A A
113	F	A A	C T	A A	A G	A A
114	M	A A	C T	A A	G G	A A
115	M	A A	C C	A G	A G	A A
116	F	A A	C C	A A	G G	A A
117	F	A G	C C	A G	A G	A C
118	M	A A	C C	A A	G G	A A
119	M	A G	T T	A A	G G	A C
120	M	A A	C T	A A	G G	A C
121	M	A A	C T	A A	G G	A A
122	F	A G	T T	A A	G G	A C
123	M	A A	C C	A A	G G	A C
124	M	G G	T T	A A	G G	A C
125	M	A G	C T	A A	G G	A C
126	M	A A	T T	A A	G G	A A
127	M	G G	T T	A A	G G	C C
128	M	A A	C C	A A	G G	A A
129	F	A A	C C	A A	G G	A A
130	M	A A	C C	A A	G G	A A
131	M	A G	C T	A A	G G	C C
132	M	A A	C C	A A	G G	A A
133	M	A A	C T	A A	G G	A C
134	M	A G	C T	A G	A G	A C
135	M	A G	C T	A A	G G	C C
136	M	A G	T T	A A	G G	A C
137	M	A G	C C	A A	G G	A C
138	M	A A	C C	A A	G G	A A
139	M	A A	C T	A A	G G	A A
140	M	A A	C C	A A	G G	A A
141	M	A A	C C	A A	G G	A C
142	M	A G	C T	A A	G G	A A
143	M	A A	C C	A A	G G	A A
144	M	A A	C T	A A	G G	A A
145	M	A G	C T	A A	G G	C C
146	M	A A	C T	A A	G G	A A
147	M	A G	C C	A G	A G	A A
148	M	A A	C C	A A	G G	A C
149	M	A A	C C	A A	G G	A A
150	M	A G	C T	A A	A G	A C
151	M	A G	T T	A A	G G	A C
152	M	A G	C T	A A	G G	A C
153	M	A A	C C	A A	G G	A C
154	M	A A	C T	A G	A G	A A
155	M	A G	C T	A G	A G	A C
156	M	A A	C T	A A	G G	A A
157	M	A G	C T	A G	A G	A C
158	F	A A	C C	A A	G G	A A
159	F	A A	C C	A A	G G	A A
160	M	A A	0 0	A A	G G	A A
161	F	A A	C C	A A	G G	A A
162	M	A A	C C	A A	G G	A A
163	F	A A	T T	A A	G G	A A
164	M	G G	C T	A G	A G	C C
165	F	A A	C T	A A	G G	A A
166	M	A A	C C	A A	G G	A A
167	M	A G	T T	A A	G G	C C
168	M	A A	C T	A A	G G	A A
169	F	A G	C T	A A	G G	A C
170	F	A A	C T	A A	G G	A A
171	M	A A	C T	A A	A G	A A
172	F	A A	C C	A A	G G	A A
173	M	A G	T T	A A	G G	A C
174	F	A G	C C	G G	A A	A C
175	M	A A	C C	A A	G G	A A
176	F	A G	T T	A A	G G	A C
177	M	G G	C T	A G	A G	C C
178	F	A G	T T	A A	G G	A C
179	M	G G	T T	A A	G G	C C
180	F	A A	T T	A A	G G	A A
181	M	A G	C T	A A	G G	A C
182	F	A A	C C	A A	G G	A C
183	M	A A	C C	A A	A G	A A
184	M	A A	C T	A A	G G	A A
185	F	A G	C C	A A	G G	A C
186	F	A A	C C	A A	G G	A A
187	F	A A	C C	A A	G G	A A
188	F	A A	C C	A A	G G	A C
189	M	A A	C C	A A	G G	A A
190	F	A A	C C	A A	G G	A A
191	M	G G	C T	A A	G G	C C
192	M	A G	C T	A A	G G	A C
193	F	A A	C C	A A	G G	A A
194	M	A A	C T	A A	G G	A A
195	F	A G	C T	A A	G G	A C
196	M	A A	C C	A A	G G	A A
197	F	A A	C T	A A	G G	A A
198	M	A A	C C	A A	G G	A A
199	M	A A	C T	A A	G G	A A
200	F	A A	C T	A A	G G	A A
201	M	A A	C C	A A	G G	A A
202	F	G G	T T	A A	G G	A C
203	M	G G	C T	A G	A G	C C
204	F	A A	C T	A A	G G	A A
205	M	A A	C T	A A	G G	A A
206	M	A A	C T	A A	G G	A A
207	F	A A	C T	A A	G G	A A
208	F	A A	C C	A A	G G	A C
209	F	A A	C C	A A	G G	A A
210	F	A G	C T	A A	A G	A A
211	F	A A	C T	A A	G G	A C
212	F	A A	C T	A A	G G	A C
213	F	A G	T T	A A	G G	A C
214	F	G G	C T	A A	G G	C C
215	F	A A	C T	A A	G G	A A
216	F	A G	C T	A G	A G	A C
217	F	A G	C T	A A	G G	A C
218	F	A A	C C	A A	G G	A A
219	F	A A	C T	A A	G G	A A
220	F	A G	C C	A G	A G	A A
221	F	A A	C C	A A	G G	A A
222	F	A A	C C	A A	G G	A A
223	F	A G	C T	A A	G G	A A
224	F	A A	C C	A A	G G	A A
225	F	A G	T T	A A	G G	A C
226	F	A A	C C	A A	G G	A A
227	F	A A	C T	A G	A G	A A
228	F	A A	C T	A A	G G	A A
229	F	A A	C C	A A	G G	A A
230	F	A G	C T	A A	G G	A C
231	F	A A	C C	A A	A G	A A
232	F	A A	C T	A A	G G	A A
233	F	A A	C C	A A	G G	C C
234	F	A A	C C	A A	G G	A A
235	F	A A	C C	A A	G G	A A
236	F	A A	C C	A A	G G	A A
237	F	A G	C T	A A	G G	A C
238	F	A A	C T	A A	G G	A A
239	F	G G	T T	A A	G G	C C
240	F	A A	C C	A A	G G	A A
241	F	A G	C T	A A	G G	C C
242	F	G G	T T	A A	G G	C C
243	F	A G	C C	A A	G G	A C
244	F	A G	C C	A A	G G	A C
245	F	A A	C C	A A	G G	A A
246	F	A G	C C	A G	A G	A C
247	F	A A	C T	A A	G G	A A
248	F	A A	C C	A A	G G	A A
249	F	A G	C C	A A	A G	A C
250	F	A A	C T	A A	A G	A A
251	F	A A	C T	A A	G G	A C
252	F	A G	C C	A G	A G	A C
253	F	A G	C T	A A	G G	A C
254	F	A A	C T	A A	G G	A A
255	F	A G	C C	A A	G G	A C
256	F	A A	C T	A A	G G	A A
257	F	A G	C T	A A	G G	A C
258	F	A A	T T	A A	G G	A A
259	F	A A	C C	A A	A G	A A
260	F	A G	C C	A A	G G	A C
261	F	A A	C C	A A	G G	A A
262	F	A A	C T	A A	G G	A A
263	F	A A	C C	A A	G G	A A
264	F	A A	C C	A A	G G	A A
265	F	A A	C C	A A	G G	A A
266	F	A A	C C	A A	G G	A C
267	F	A G	C T	A A	G G	A C
268	F	A A	C C	A A	G G	A A
269	F	A G	C T	A A	G G	A C
270	F	A G	C T	A A	A G	A C
271	F	A A	C C	A A	G G	A A
272	F	A A	C C	A A	G G	A A
273	F	A G	C T	A A	G G	A C
274	F	A A	C C	A A	G G	A A
275	F	A A	T T	A A	G G	A A
276	F	A G	C T	A A	G G	A C
277	F	A A	C C	A A	G G	A A
278	F	A G	C T	A G	A G	A C
279	F	A A	C C	A A	A G	A A
280	F	A A	C C	A G	A G	A C
281	F	A A	C T	A A	G G	A A
282	F	A G	C T	A A	G G	A C
283	F	A A	C C	A A	G G	A A
284	F	A G	T T	A A	G G	A C
285	F	A A	T T	A A	G G	A A
286	F	A A	C C	A A	G G	A A
287	F	A A	C T	A A	G G	A A
288	F	A G	C C	A G	A G	A C
289	F	A A	C T	A A	G G	A A
290	F	A A	T T	A A	G G	A A
291	F	A A	C C	A A	G G	A A
292	F	A A	C C	A A	G G	A A
293	F	A A	C T	A A	G G	A A
294	F	A A	T T	A A	G G	A C
295	F	A A	C T	A A	G G	A A
296	F	A A	0 0	A A	G G	A A
297	F	A A	0 0	A A	G G	A A
298	F	A A	C C	A A	G G	A A
299	M	A G	C T	A A	G G	A A
300	F	G G	T T	A G	G G	C C
301	M	A A	C T	A A	G G	A A
302	F	A A	C C	A A	G G	A A
303	F	A G	T T	A A	G G	A A
304	F	A G	C T	A A	A G	A C
305	M	A G	C T	A G	A G	A C
306	F	A A	C T	A A	G G	A C
307	F	A A	C T	A A	G G	A A
308	F	A A	C T	A A	G G	A A
309	F	A G	C C	A G	A G	A A
310	F	A A	C C	A A	G G	A A
311	M	G G	T T	A G	G G	A C
312	F	A G	C T	A A	G G	C C
313	F	A G	C T	A G	A G	A C
314	F	A G	C T	A A	G G	A C
315	F	A G	C T	A A	G G	A C
316	F	A A	C T	A A	G G	A A
317	M	A G	C T	A G	G G	A C
318	F	A G	C T	A A	G G	C C
319	M	G G	T T	A A	G G	C C
320	M	A A	C T	A A	G G	A A
321	F	A G	C T	A A	G G	A C
322	F	A A	C T	A A	G G	A A
323	F	A A	C T	A A	G G	A A
324	F	A G	C C	A A	G G	A C
325	F	A G	C T	A A	G G	A C
326	F	A A	C C	A A	G G	A A
327	F	A G	C T	A A	G G	A C
328	F	A A	C C	A A	G G	A A
329	M	A G	C C	A A	A G	A C
330	F	A A	C T	A A	G G	A A
331	F	A A	C T	A A	G G	A A
332	F	A A	C C	A A	G G	A A
333	F	A G	C C	A A	A G	A C
334	F	A A	C C	A A	G G	A A
335	F	G G	C T	A A	A G	A C
336	M	A A	C C	A A	G G	A A
337	M	A G	C T	A A	G G	A C
338	M	A A	C T	A A	G G	A A
339	M	A A	C T	A A	G G	A A
340	M	A A	T T	A A	G G	A A
341	M	A A	C T	A A	G G	A C
342	M	A A	C T	A A	G G	A A
343	M	A A	C T	A A	G G	A A
344	M	A A	C T	A A	G G	A A
345	M	A G	C T	A A	G G	A A
346	M	A A	C C	A A	A G	A A
347	M	A G	C C	A A	G G	A C
348	M	A A	C T	A A	G G	A A
349	M	A G	C T	A A	G G	A C
350	M	G G	C T	A A	A G	C C
351	M	A G	T T	A A	G G	A A
352	M	A A	T T	A A	G G	A C
353	M	A A	C T	A A	G G	A A
354	M	A G	C C	A G	A G	A C
355	M	A A	C T	A A	G G	A C
356	M	A A	T T	A A	G G	A A
357	M	A A	C T	A A	G G	A A
358	M	G G	T T	A A	G G	C C
359	M	A A	C C	A A	G G	A A
360	M	A A	T T	A A	G G	A A
361	M	A A	C T	A A	G G	A A
362	M	A A	C C	A A	G G	A A
363	M	A G	C C	A A	G G	A C
364	M	A A	C T	A A	G G	A A
365	M	A G	C T	A A	G G	A C
366	M	A A	T T	A A	G G	A A
367	M	A G	C T	A A	G G	A C
368	M	A A	C C	A A	A G	A A
369	M	G G	C T	A G	A G	A C
370	M	A A	T T	A A	G G	A A
371	M	A A	C T	A A	G G	A A
372	M	A G	C T	A A	G G	A C
373	M	A A	C T	A A	G G	A A
374	M	A G	C T	A A	G G	A C
375	M	A A	C C	A A	G G	A A
376	M	A G	C T	A A	G G	A C
377	M	A G	C T	A G	A G	A C
378	M	A G	T T	A A	G G	A C
379	M	A A	C C	A A	G G	A A
380	M	A G	C C	A G	A G	A C
381	M	A A	C T	A A	G G	A A
382	M	A G	C C	A A	A G	A C
383	M	G G	C T	A A	G G	A C
384	M	A G	C T	A A	G G	A C
385	M	A G	T T	A A	G G	A C
386	M	A G	C T	A A	G G	A C
387	M	A G	C C	A G	A G	A C
388	M	A A	C T	A A	G G	A A
389	M	A G	T T	A A	G G	A A
390	M	A G	T T	A A	G G	A C
391	M	A A	C T	A A	G G	A A
392	M	A A	C T	A A	G G	A A
393	M	A G	C T	A A	G G	A A
394	M	A A	T T	A A	G G	A C
395	M	A A	C C	A G	A G	A C
396	M	A A	C T	A A	G G	A A
397	M	A A	C C	A A	G G	A C
398	M	A G	C T	A A	G G	A C
399	M	A A	T T	A A	G G	A A
400	M	A A	C C	A A	G G	A A
401	M	A A	C C	A A	G G	A A
402	M	A G	T T	A A	G G	A C
403	M	A G	T T	A A	G G	A C
404	M	G G	T T	A A	G G	A C
405	M	A G	C T	A A	G G	A C
406	M	A G	C C	A G	A G	A C
407	M	A G	C T	A A	A G	A C
408	M	A A	C T	A A	G G	A A
409	M	A A	T T	A A	G G	A A
410	M	A A	C C	A A	G G	A A
411	M	A G	C T	A A	G G	A C
412	M	A A	C T	A A	G G	A A
413	M	A G	C T	A A	G G	A C
414	M	A A	C C	A A	A G	A A
415	M	A G	C C	A G	A G	A A
416	M	A A	C C	A A	G G	C C
417	M	G G	C T	A G	A G	A C
418	M	A A	C C	A A	A G	A A
419	M	A A	C C	A A	G G	A A
420	M	A A	C C	A A	G G	A A
421	M	A G	C T	A G	A G	A A
422	M	A G	C C	A G	G G	A C
423	M	A A	C C	A A	A G	A A
424	M	A G	T T	A A	G G	A C
425	M	A A	C T	A A	G G	A A
426	M	A A	C C	A A	G G	A A
427	M	A A	T T	A A	G G	A A
428	M	A G	C T	A A	G G	A C
429	M	A A	C T	A A	G G	A A
430	M	A A	C C	A A	G G	A A
431	M	A G	C C	A G	A G	A C
432	M	A A	C C	A A	G G	A A
433	M	A G	C C	A G	A G	A C
434	M	A G	C T	A A	G G	A C
435	M	A A	C C	A A	G G	A A
436	M	A G	C C	A A	G G	A C
437	M	A A	C T	A A	G G	A A
438	M	A G	C C	A G	A G	A C
439	M	A A	C T	A A	G G	A A
440	M	A A	C C	A A	G G	A A
441	M	A G	C T	A A	G G	A C
442	M	A A	C T	A A	A G	A A
443	M	A G	C C	A G	A G	A C
444	M	A G	T T	A A	G G	A C
445	M	A A	C T	A A	G G	A A
446	M	A G	C C	A A	A G	A C
447	M	A G	C T	A G	A G	A A
448	M	A A	C C	A A	G G	A A
449	M	A A	C T	A A	G G	A A
450	M	A G	C C	A G	A G	A A
451	M	A A	C C	A A	G G	A A
452	M	A G	C T	A A	G G	A A
453	M	A A	C T	A A	G G	A A
454	M	A A	C C	A A	G G	A A
455	M	A A	C C	A A	G G	A A
456	M	A G	C C	A A	A G	C C
457	M	A G	C T	A A	G G	A C
458	M	A G	C T	A A	G G	A C
459	F	A A	C C	A A	G G	A A
460	F	A A	C T	A A	G G	A A
461	F	A A	C C	A A	G G	A A
462	F	A A	C T	A A	G G	A C
463	F	A A	T T	A A	G G	A A
464	M	A G	C T	A G	A G	A A
465	M	A A	C C	A A	G G	A C
466	M	A A	C T	A A	G G	A A
467	M	A A	C T	A A	G G	A A
468	F	A A	C C	A A	G G	A A
469	F	A A	C T	A A	G G	A A
470	M	A A	C C	A A	G G	A A
471	F	A G	C T	A A	G G	A A
472	F	A A	C T	A A	G G	A A
473	F	A A	T T	A A	G G	A A
474	F	A A	C C	A A	G G	A A

## Sheet: Control NR2
ID	Sex	rs2633582	rs11921669
1	M	A A	C C
2	M	A A	C C
3	F	A A	C C
4	F	A A	C C
5	F	A A	C C
6	F	A A	C C
7	F	A A	C C
8	F	A A	C C
9	F	A A	C C
10	M	A A	C C
11	M	A A	C C
12	M	A A	C C
13	M	A C	C C
14	F	A A	C C
15	M	A A	C C
16	F	A A	C C
17	F	A A	C C
18	F	A A	C C
19	F	A A	C C
20	M	A A	C C
21	M	A A	C C
22	F	A A	C C
23	F	A A	C C
24	F	A A	C C
25	F	A C	C C
26	F	A A	C C
27	F	A C	C C
28	F	A A	C C
29	F	A A	C C
30	F	A A	C C
31	F	A A	C C
32	F	A A	C C
33	F	A C	C C
34	F	A A	C C
35	F	A A	C C
36	F	A C	C T
37	F	A A	C C
38	F	A A	C C
39	F	A A	C C
40	F	A A	C C
41	F	A A	C C
42	F	A A	C C
43	F	A A	C C
44	F	A A	C C
45	F	A A	C C
46	F	A A	C C
47	F	A C	C C
48	F	A C	C T
49	F	A A	C C
50	F	A A	C C
51	F	A C	C T
52	F	A A	C C
53	F	A A	C C
54	F	A A	C C
55	F	A A	C C
56	F	A A	C C
57	F	A A	C C
58	F	A C	C T
59	F	A A	C C
60	F	A A	C C
61	F	A A	C C
62	F	A A	C C
63	F	A A	C C
64	F	A C	C C
65	F	A C	C T
66	F	0 0	C C
67	F	A A	C C
68	F	A A	C C
69	F	A A	C C
70	F	A C	C C
71	F	A A	C C
72	F	A A	C C
73	F	A A	C C
74	F	A A	C C
75	F	A A	C C
76	F	A A	C C
77	M	A A	C C
78	M	A A	C C
79	M	A A	C C
80	M	A A	C C
81	M	A A	C C
82	M	A A	C C
83	M	A A	C C
84	M	A C	0 0
85	M	A A	C C
86	M	A A	C C
87	M	A A	C C
88	M	A C	0 0
89	M	A A	C C
90	M	A A	C C
91	M	A A	C C
92	M	A A	C C
93	M	A A	C C
94	M	A A	C C
95	M	A A	C C
96	M	A A	C C
97	M	A A	C C
98	M	A A	C C
99	M	A A	C C
100	M	A A	C C
101	M	A A	C C
102	M	A C	C C
103	M	A A	C C
104	M	A C	C T
105	M	A A	C C
106	M	A A	C C
107	M	A A	C C
108	M	A A	C C
109	M	A C	C C
110	M	A A	C C
111	M	A A	C C
112	M	A A	C C
113	M	A A	C C
114	M	A A	C C
115	M	A A	C C
116	M	A A	C C
117	M	A A	C C
118	M	A A	C C
119	M	A C	C C
120	M	A C	C C
121	M	A A	C C
122	M	A A	C C
123	M	A C	C C
124	M	A A	C C
125	M	A C	C T
126	M	A A	C C
127	M	A A	C C
128	M	A A	C C
129	M	A A	C C
130	M	A A	C C
131	M	A C	C C
132	M	A A	C C
133	M	A A	C C
134	M	A A	C C
135	M	A A	C C
136	M	0 0	C T
137	M	A A	C C
138	M	A C	C C
139	M	A A	C C
140	M	A A	C C
141	F	A A	C C
142	F	A A	C C
143	M	A C	C C
144	F	A C	C C
145	F	A A	C C
146	0 0	A A	C C
147	M	A C	C C
148	F	A A	C C
149	M	A A	C C
150	F	A A	C C
151	F	A A	C C
152	M	A A	C C
153	F	A A	C C
154	F	A C	C T
155	M	A A	C T
156	F	A A	C C
157	F	A A	C C
158	F	A A	C C
159	F	A A	C C
160	F	A A	C C
161	F	A C	C C
162	F	A A	C C
163	F	A A	C C
164	F	A C	C C
165	F	A A	C C
166	F	A A	C C
167	M	A A	C C
168	M	A C	C C
169	M	A A	C C
170	M	A A	C C
171	F	A A	C C
172	F	A C	C C
173	M	A A	C C
174	F	A A	C C
175	F	A A	C C
176	M	A A	C C
177	M	A C	C T
178	M	A A	C C
179	F	A A	C C
180	F	A A	C C
181	F	A A	C C
182	M	A A	C C
183	F	A A	C C
184	M	A C	C C
185	M	A A	C C
186	M	A A	C C
187	M	A A	C C
188	F	A A	C C
189	F	A A	C C
190	M	A A	C C
191	M	A A	C C
192	M	A A	C C
193	F	A A	C C
194	M	A A	C C
195	M	A A	C C
196	F	A A	C C
197	M	A A	C C
198	F	A A	C C
199	F	A A	C C
200	M	A C	C C
201	M	A A	C C
202	M	A A	C C
203	M	A C	C C
204	M	A A	C C
205	M	A A	C C
206	M	A A	C C
207	F	A A	C C
208	M	A A	C C
209	M	A A	C C
210	M	A C	C T
211	M	A A	C C
212	F	A A	C C
213	F	A A	C C
214	M	A A	C C
215	F	A A	C C
216	M	A A	C C
217	M	A A	C C
218	F	A A	C C
219	M	A A	C C
220	M	A A	C C
221	M	A A	C C
222	M	A A	C C
223	M	A A	C C
224	M	A A	C C
225	F	A A	C C
226	F	A A	C C
227	F	A A	C C
228	F	A A	C C
229	M	A A	C C
230	M	A A	C C
231	F	A A	C C
232	M	A A	C C
233	M	A C	C C
234	M	A A	C C
235	M	A A	C C
236	M	A A	C C
237	M	0 0	C C
238	F	A A	C C
239	M	A A	C C
240	M	A A	C C
241	M	A A	C C
242	M	A A	C C
243	M	A A	C C
244	M	A A	C C
245	M	A A	C C
246	F	A A	C C
247	M	A A	C C
248	M	A A	C C
249	M	A A	C C
250	M	A A	C C
251	M	A A	C C
252	M	A A	C C
253	F	A C	C C
254	M	A A	C C
255	M	A A	C C
256	M	A A	C C
257	M	A A	C C
258	M	A A	C C
259	M	A A	C C
260	M	A A	C C
261	M	A A	C C
262	F	A A	C C
263	M	A A	C C
264	M	A C	C C
265	F	A A	C C
266	M	A A	C C
267	M	A A	C C
268	M	A A	C C
269	M	A A	C C
270	M	A A	C C
271	M	A A	C C
272	M	A A	C C
273	M	A A	C C
274	M	A A	C C
275	M	A A	C C
276	M	A A	C C
277	M	A C	C C
278	M	A A	C C
279	M	A A	C C
280	M	A A	C C
281	F	A A	C C
282	M	A A	C C
283	F	A A	C C
284	F	A A	C C
285	M	A A	C C
286	F	A A	C C
287	F	A A	C C
288	M	A A	C C
289	M	A A	C C
290	M	A A	C C
291	F	A A	C C
292	M	A A	C C
293	M	A A	C C
294	M	A A	C C
295	M	A C	C C
296	M	A A	C C
297	M	A A	C C
298	F	A A	C C
299	M	A C	C C
300	M	A A	C C
301	F	A A	C C
302	M	A C	C C
303	F	A A	C C
304	M	A A	C C
305	F	A A	C C
306	M	A C	C C
307	M	A A	C C
308	F	A A	C C
309	M	A A	C C
310	F	A A	C C
311	M	A A	C C
312	F	A A	C C
